# Supplementary material for: Analysis of the Molecular Mechanisms Governing the Stage-Specific Expression of a Prototypical Housekeeping Gene during Intraerythrocytic Development of P. falciparum
Source: J Mol Biol. 2011 Apr 29;408(2-4):205–21. doi: 10.1016/j.jmb.2011.02.043 (PMC3081073; doi:10.1016/j.jmb.2011.02.043)
Supplement: Supplementary file 1 — Supplementary Table [file mmc1.xls]

## Sheet: Sheet1
Probe	Oligonucleotide name	Sequence	Position relative to Pfpcna ORF start (bp)
PF10_0159 (positive control)	PF10_0159For1	5’-TTATATTATGAATAAAATGTAAGCAGAAAAGGAATGGTGT-3’
	PF10_0159Rev1	5’-ACACCATTCCTTTTCTGCTTACATTTTATTCATAATATAA-3’
Probe 1	1FOR	5’-ATATATACAAAAACTATAGAGAGAGCCAAATAATAAAAAAAAAATTAAT-3’	-1375 to -1424
	1REV	5’-ATTAATTTTTTTTTTATTATTTGGCTCTCTCTATAGTTTTTGTATATAT-3’
Probe 2	2FOR	5’-AATTAAATGATTTGAAATGGTTATATATATTAAAACATTTTATAAGACAAAATTC-3’	-1320 to -1377
	2REV	5’-GAATTTTGTCTTATAAAATGTTTTAATATATATAACCATTTCAAATCATTTAATT-3’
Probe 3	3FOR	5’-TTCATAAGATATTAATAATTTTTATATTTTATTTTCCTATTCATTTTTAATAATA-3’	-1266 to -1322
	3REV	5’-TATTATTAAAAATGAATAGGAAAATAAAATATAAAAATTATTAATATCTTATGAA-3’
Probe A	EMSA-AF-121109	5’-ATATATCATATATAAAAAGGGTGCTTTTAAAAGAATGGATTGAGATTCAAATATAAT-3’	-1213 to -1267
	EMSA-AR-121109	5’-ATTATATTTGAATCTCAATCCATTCTTTTAAAAGCACCCTTTTTATATATGATATAT-3’
Probe 4	4FOR	5’-AATATTATAAATATATAAACATAATTATATATGCATCTTATATTAAAAACTCATAG-3’	-1159 to -1215
	4REV	5’-CTATGAGTTTTTAATATAAGATGCATATATAATTATGTTTATATATTTATAATATT-3’
Probe 5	5FOR	5’-TAGAATAATATATATAATAATATATAGCTTAATTATATATAATCTTTCTTAAAAAA-3’	-1106 to -1162
	5REV	5’-TTTTTTAAGAAAGATTATATATAATTAAGCTATATATTATTATATATATTATTCTA-3’
Probe 6	6FOR	5’-AAACAAACAAACAAACAAACAAAAAAAAAAAAATTTTTTTTTTTATTAATTACAAAT-3’	-1051 to -1108
	6REV	5’-ATTTGTAATTAATAAAAAAAAAAATTTTTTTTTTTTTGTTTGTTTGTTTGTTTGTTT-3’
Probe 7	EMSA-7-070110F1	5’-ATAATTTATATATATATATATAATATTCCCACATATATTGTGATAATTCTTATATG-3’	-998 to -1053
	EMSA-7-070110R1	5’-CATATAAGAATTATCACAATATATGTGGGAATATTATATATATATATATAAATTAT-3’
Probe 8	EMSA-8F-111209	5’-GATTCAATATAAAAAATTGAAAAATAAAATATTATCTTTATATATGTGCATATATTA-3’	-941 to -999
	EMSA-8R-111209	5’-TAATATATGCACATATATAAAGATAATATTTTATTTTTCAATTTTTTATATTGAATC-3’
Probe 9	FOR9	5’-TTAAAAATTAAACACCTAGGCATATATTACTCATTATTTTATTCAAGATAGGATAA-3’	-889 to -944
	REV9	5’-TTATCCTATCTTGAATAAAATAATGAGTAATATATGCCTAGGTGTTTAATTTTTAA-3’
Probe 10	FOR10	5’-TAAAAAAAAAAAAAAAAAAAAAGAGAAAAGAGAATATTAAAATTATCATGA-3’	-840 to -891
	REV10	5’-TCATGATAATTTTAATATTCTCTTTTCTCTTTTTTTTTTTTTTTTTTTTTA-3’
Probe 7a	7i FOR	5'-ATATATAATATTCCCACATATATTGTGATAATTCTTATAT-3'	-997 to -1037
	7i REV	5'-ATATAAGAATTATCACAATATATGTGGGAATATTATATAT-3'
Probe 7b	7ii FOR	5'-ATATATAATATTAAAAAATATATTGTGATAATTCTTATAT-3'
	7ii REV	5'-ATATAAGAATTATCACAATATATTTTTTAATATTATATAT-3'
Probe 7c	7iv FOR	5'-ATATATAATATTAAAAAATATATTATAATGATTCTTATAT-3'
	7iv REV	5'-ATATAAGAATCATTATAATATATTTTTTAATATTATATAT-3'
Probe 7d	7v FOR	5'-ATATATAATATTCGGATATATATTGTCAACCTTATAT-3'
	7v REV	5'-ATATAAGAATGTTGACAATATATATCCGAATATTATATAT-3'
Random	Random1	5'-AGACCTCACGTTCTGGATGACGAT-3'
	Random2	5'-ATCGTCATCCAGAACGTGAGGTCT-3'
